# Supplementary material for: Circum-Mediterranean influence in the Y-chromosome lineages associated with prostate cancer in Mexican men: A Converso heritage founder effect?
Source: PLoS One. 2024 Aug 16;19(8):e0308092. doi: 10.1371/journal.pone.0308092 (PMC11329122; doi:10.1371/journal.pone.0308092)
Supplement: S9 Table — All p-values were adjusted with the method of false discovery rates, those data presented in bold depicted significant values. ARAG, Arabian Gulf; CVMs, Central Valley of Mexico from Santana et al.; CYP, Cyprus; ITA, Italy; LBN; Lebanon; NL, Nuevo Leon; PRT, Portugal; UGA, Uganda; YUC, Yucatan. (XLSX) [file pone.0308092.s023.xlsx]

## Sheet: Si-Table 9
Table S9. RST values estimated from 14 Y-STRs in those haplotypes belonging to haplogroup E1b1a.
		Cases	Controls	NL	YUC	ARAG	LBN	PRT	UGA	CYP	CVMs	ITA
	Cases	*	0.191808	0.322066	0.317632	0.40932	0.43356	0.247743	0.564861	0.342126	0.588988	0.181683
	Controls	0.24267	*	0.396391	0.10324	< 0.0001	0.614778	0.275275	0.0330367	0.17086	0.85586	0.17086
	NL	0.07212	0.01438	*	< 0.0001	< 0.0001	< 0.0001	0.10324	0.299909	0.564861	0.225233	< 0.0001
	YUC	0.18434	0.34554	0.47499	*	< 0.0001	0.0330367	0.0743325	< 0.0001	0.10324	0.17086	0.0330367
	ARAG	0.00425	0.29332	0.12226	0.54943	*	< 0.0001	< 0.0001	0.0550611	0.432241	0.0743325	< 0.0001
	LBN	0.00564	-0.04635	0.0961	0.25008	0.24116	*	0.326298	0.0550611	0.299909	0.275275	0.138732
	PRT	0.11709	0.12244	0.12025	0.24236	0.23216	0.02671	*	0.0330367	0.17086	0.380267	0.588988
	UGA	-0.01267	0.19333	0.02505	0.44637	0.06875	0.12331	0.18669	*	0.588988	0.0550611	< 0.0001
	CYP	0.11111	0.19333	0.00817	0.34877	-0.00909	0.07368	0.19406	-0.02923	*	0.382887	0.10324
	CVMs	-0.04059	-0.08335	0.0473	0.1769	0.1564	0.04773	0.03919	0.10297	0.04881	*	0.2013
	ITA	0.07912	0.08755	0.15684	0.2652	0.24603	0.07953	-0.01366	0.219	0.10991	0.05695	*
