# Supplementary material for: Circum-Mediterranean influence in the Y-chromosome lineages associated with prostate cancer in Mexican men: A Converso heritage founder effect?
Source: PLoS One. 2024 Aug 16;19(8):e0308092. doi: 10.1371/journal.pone.0308092 (PMC11329122; doi:10.1371/journal.pone.0308092)
Supplement: S10 Table — All p-values were adjusted with the method of false discovery rates, those data presented in bold depicted significant values. BAR, Barcelona; CAT, Cataluña; CVMs, Central Valley of Mexico from Santana et al.; CYP, Cyprus; FRA, France; GIR, Girona; ITA, Italy; LBN; Lebanon; LBY, Libya; LLE, Lleida; NL, Nuevo Leon; TAR, Tarragona. (XLSX) [file pone.0308092.s024.xlsx]

## Sheet: SI-Table 10
Table S10. RST values estimated from 14 Y-STRs in those haplotypes belonging to haplogroup E1b1b.
		Cases	Controls	NL	CVMs	CYP	FRA	ITA	LBN	LBY	BAR	GIR	LLE	TAR	CAT
	Cases	*	0.565392	0.83784	0.692288	0.439194	0.0151835	< 0.0001	0.256199	< 0.0001	0.652129	0.424729	0.0528974	< 0.0001	0.136639
	Controls	-0.01535	*	0.692288	0.0403234	< 0.0001	< 0.0001	< 0.0001	0.0151835	0.0151835	0.21021	0.0151835	< 0.0001	0.0151835	0.313759
	NL	-0.02085	-0.01015	*	0.0640555	< 0.0001	< 0.0001	< 0.0001	< 0.0001	< 0.0001	0.136639	0.0151835	< 0.0001	0	0.0993692
	CVMs	-0.01935	0.03109	0.02794	*	0.166186	0.0151835	< 0.0001	< 0.0001	< 0.0001	0.110124	0.204954	< 0.0001	< 0.0001	0.0640555
	CYP	0.00466	0.08546	0.0611	0.0196	*	0.0151835	< 0.0001	0.17489	< 0.0001	0.21021	0.453308	< 0.0001	< 0.0001	< 0.0001
	FRA	0.15062	0.17409	0.1736	0.11383	0.16487	*	0.0403234	< 0.0001	< 0.0001	0.088284	< 0.0001	0.0151835	0.118814	< 0.0001
	ITA	0.07442	0.09871	0.07852	0.10847	0.07708	0.0597	*	< 0.0001	< 0.0001	0.0403234	< 0.0001	0.0292825	0.0403234	< 0.0001
	LBN	0.00993	0.04097	0.02835	0.05223	0.01552	0.11537	0.02755	*	< 0.0001	0.249064	< 0.0001	0.0403234	< 0.0001	< 0.0001
	LBY	0.16833	0.07521	0.12735	0.22016	0.35439	0.42314	0.28069	0.228	*	< 0.0001	< 0.0001	< 0.0001	< 0.0001	0.0151835
	BAR	-0.0147	0.01953	0.01119	0.02467	0.01878	0.06231	0.02555	0.00776	0.20736	*	0.339929	0.145999	0.118814	0.12883
	GIR	-0.00056	0.0775	0.05052	0.01756	0.00143	0.12044	0.06888	0.04534	0.30377	0.00319	*	0.0292825	0.0151835	0.0151835
	LLE	0.09164	0.12208	0.09789	0.12432	0.15279	0.10308	0.02595	0.05696	0.32892	0.02853	0.1307	*	0.552899	< 0.0001
	TAR	0.10422	0.11229	0.10454	0.13724	0.16657	0.05476	0.02863	0.07257	0.30929	0.03232	0.12783	-0.0102	*	0.0151835
	CAT	0.027	0.00375	0.02223	0.06175	0.15262	0.21594	0.13619	0.09452	0.07234	0.03557	0.1016	0.1439	0.12223	*
