# Supplementary material for: Circum-Mediterranean influence in the Y-chromosome lineages associated with prostate cancer in Mexican men: A Converso heritage founder effect?
Source: PLoS One. 2024 Aug 16;19(8):e0308092. doi: 10.1371/journal.pone.0308092 (PMC11329122; doi:10.1371/journal.pone.0308092)
Supplement: S11 Table — All p-values were adjusted with the method of false discovery rates, those data presented in bold depicted significant values. ASH-WEST, Ashkenazi Jews from west Europe; BAR, Barcelona; CAT, Cataluña; CVMs, Central Valley of Mexico from Santana et al.; CYP, Cyprus; FRA, France; GIR, Girona; ITA, Italy; JEWS-LEV, Levites Jews; JEWS-SEPH, Sephardim Jews; LBN; Lebanon; LBY, Libya; LLE, Lleida; NL, Nuevo Leon; PSE, Palestinian Territory TAR, Tarragona. (XLSX) [file pone.0308092.s025.xlsx]

## Sheet: SI-Table 11
Table S11. RST values estimated from 6 Y-STRs in those haplotypes belonging to haplogroup E1b1b.
		Cases	Controls	NL	CVMS	CYP	FRA	ITA	LBN	LBY	BAR	GIR	LLE	TAR	CAT	JEWS-SEPH	JEWS-LEV	ASH-WEST	PSE
	Cases	*	0.722696	0.762826	0.535733	0.0818841	0.756685	0.441803	0.467796	0.017401	0.808189	0.808189	0.341895	0.649875	0.0592086	0.591279	0.349083	0.0716833	0.0818841
	Controls	-0.02387	*	0.832119	0.279529	0.0592086	0.319525	0.11271	0.0818841	< 0.0001	0.170102	0.0592086	0.0455906	0.341895	0.0312264	0.18901	0.336117	< 0.0001	< 0.0001
	NL	-0.02125	-0.01599	*	0.0818841	< 0.0001	0.395074	< 0.0001	< 0.0001	< 0.0001	0.0916907	0.18901	0.0916907	0.485584	0.017401	0.102437	0.26174	< 0.0001	< 0.0001
	CVMS	-0.00963	0.01693	0.03934	*	0.017401	0.796371	0.0312264	0.017401	< 0.0001	0.0312264	0.0818841	0.0916907	0.0312264	0.017401	0.151956	0.279529	0.017401	0.017401
	CYP	0.09427	0.10586	0.11895	0.09666	*	< 0.0001	0.0312264	0.32712	< 0.0001	0.102437	0.161984	< 0.0001	< 0.0001	< 0.0001	0.134076	0.140989	0.0716833	0.170102
	FRA	-0.03632	0.01337	0.01857	-0.03579	0.11399	*	0.140989	0.299621	< 0.0001	0.32712	0.626797	0.522954	0.134076	0.0312264	0.140989	0.0916907	0.0312264	0.0312264
	ITA	-0.00478	0.02382	0.02805	0.05139	0.04164	0.03034	*	0.681918	< 0.0001	0.0455906	0.433671	< 0.0001	< 0.0001	< 0.0001	0.633655	0.376484	0.017401	< 0.0001
	LBN	-0.00032	0.03337	0.03983	0.04959	0.00581	0.02723	-0.00263	*	< 0.0001	0.140989	0.557796	< 0.0001	0.0312264	< 0.0001	0.84685	0.528249	0.140989	0.134076
	LBY	0.15311	0.08711	0.09653	0.16004	0.42033	0.23183	0.20592	0.22562	*	< 0.0001	< 0.0001	< 0.0001	< 0.0001	0.017401	< 0.0001	< 0.0001	< 0.0001	< 0.0001
	BAR	-0.02564	0.02902	0.02106	0.05102	0.06021	0.01375	0.03013	0.0179	0.19024	*	0.675343	0.543143	0.528249	0.017401	0.688439	0.591279	0.18901	< 0.0001
	GIR	-0.02617	0.03732	0.02643	0.03369	0.05051	-0.01499	9e-05	-0.0064	0.27599	-0.01125	*	0.170102	0.0716833	< 0.0001	0.5505	0.199158	< 0.0001	0.123874
	LLE	0.00808	0.07053	0.05112	0.05445	0.16309	-0.01104	0.09416	0.07681	0.23413	-0.00323	0.02887	*	0.26174	0.017401	0.0716833	0.0916907	< 0.0001	< 0.0001
	TAR	-0.01706	0.0108	0.00194	0.06675	0.2049	0.06138	0.06635	0.06555	0.10278	-0.00751	0.05761	0.01989	*	0.161984	0.0916907	0.18901	< 0.0001	< 0.0001
	CAT	0.07985	0.05085	0.05228	0.09163	0.29719	0.15917	0.15608	0.14894	0.05408	0.07386	0.18922	0.10974	0.02788	*	< 0.0001	0.0818841	< 0.0001	< 0.0001
	JEWS-SEPH	-0.01913	0.02237	0.03166	0.04107	0.04904	0.0611	-0.01084	-0.02251	0.26401	-0.01666	-0.00776	0.0919	0.05054	0.16709	*	0.449863	0.36795	0.231232
	JEWS-LEV	0.02006	0.01857	0.02406	0.02364	0.05166	0.0837	0.01633	-0.00474	0.23567	-0.01405	0.04304	0.07712	0.05073	0.07987	-0.00638	*	0.11271	0.102437
	ASH-WEST	0.09699	0.15236	0.17503	0.12769	0.08186	0.18301	0.11287	0.05265	0.453	0.03191	0.10802	0.1637	0.1874	0.29933	0.02315	0.09307	*	0.0312264
	PSE	0.06585	0.10822	0.10758	0.06242	0.02182	0.07211	0.02697	0.00951	0.33671	0.07583	0.03176	0.15418	0.16782	0.26048	0.01933	0.04376	0.10835	*
