# Supplementary material for: Circum-Mediterranean influence in the Y-chromosome lineages associated with prostate cancer in Mexican men: A Converso heritage founder effect?
Source: PLoS One. 2024 Aug 16;19(8):e0308092. doi: 10.1371/journal.pone.0308092 (PMC11329122; doi:10.1371/journal.pone.0308092)
Supplement: S12 Table — All p-values were adjusted with the method of false discovery rates, those data presented in bold depicted significant values. AND, Andalusia; ARA, Aragon; ANG, Anatolian Greeks; CAT, Cataluña; CHU, Chuetas; COR, Corsica; CVA, Comunitat Valenciana; CVMg, Central Valley of Mexico from Gomez et al.; CVMs, Central Valley of Mexico from Santana et al.; CYL, Castilla y Leon; GAL, Galicia; NAV, Navarra; NL, Nuevo Leon; PVA, Basque Country; SEPH-PRT; Sephardim Jews from Portugal; T&C, Turkish-Cypriots. (XLSX) [file pone.0308092.s026.xlsx]

## Sheet: SI-Table 12
Table S12. RST values estimated from 14 Y-STRs in those haplotypes belonging to haplogroup G.
		Cases	Controls	CVMg	NL	CVMs	CYL	PVA	CHU	CVA	CAT	AND	GAL	NAV	ARA	COR	T&C	ANG	SEPH-PRT
	Cases	*	0.99099	0.076585	0.99099	0.99099	0.99099	0.33694	< 0.0001	0.15317	0.722014	0.99099	0.99099	0.99099	0.99099	0.382897	0.99099	0.99099	0.306298
	Controls	-0.11411	*	0.192213	0.99099	0.99099	0.99099	0.192213	0.28828	0.912907	0.836032	0.99099	0.99099	0.99099	0.947223	0.99099	0.99099	0.99099	0.192213
	CVMg	0.36326	0.55232	*	0.0300333	0.99099	0.12285	< 0.0001	< 0.0001	< 0.0001	< 0.0001	0.0300333	0.0300333	0.99099	0.067575	< 0.0001	< 0.0001	0.228692	0.1464
	NL	-0.08288	-0.07999	0.54118	*	0.99099	0.99099	0.094605	< 0.0001	0.094605	0.974616	0.974616	0.974616	0.99099	0.974616	0.302708	0.974616	0.974616	0.094605
	CVMs	-0.04696	0.05682	0.9759	0.33078	*	0.702697	0.278151	0.278151	0.278151	0.278151	0.278151	0.278151	0.99099	0.286289	0.278151	0.278151	0.819823	0.339638
	CYL	-0.179	-0.13162	0.38713	-0.09862	0.08333	*	0.57658	0.16218	0.16218	0.281088	0.648651	0.99099	0.99099	0.972972	0.24324	0.878385	0.948947	0.24324
	PVA	0.08394	0.13894	0.48043	0.12623	0.63636	0.05874	*	< 0.0001	0.019822	0.019822	0.0330367	0.0867075	0.99099	0.237842	< 0.0001	< 0.0001	0.0867075	0.121122
	CHU	0.27074	0.17759	0.69758	0.27371	0.48753	0.27178	0.46231	*	< 0.0001	0.0128714	< 0.0001	0.0128714	0.99099	< 0.0001	< 0.0001	< 0.0001	0.170167	0.112613
	CVA	0.14303	0.00448	0.72235	0.10378	0.6092	0.18137	0.21771	0.45978	*	0.233111	0.162165	0.162165	0.99099	0.208491	0.162165	0.162165	0.162165	0.162165
	CAT	0.02071	0.03287	0.71841	-0.01132	0.55767	0.10239	0.22053	0.43176	0.06939	*	0.72072	0.72072	0.99099	0.72072	0.36036	0.864869	0.624613	< 0.0001
	AND	-0.07378	-0.05925	0.60209	-0.00307	0.39382	0.00674	0.11085	0.38037	0.07439	0.01041	*	0.599095	0.99099	0.599095	0.42042	0.42042	0.599095	0.25228
	GAL	-0.09505	-0.05263	0.69661	-0.05591	0.44828	-0.09722	0.13258	0.42102	0.09588	-0.03499	-0.01391	*	0.99099	0.99099	0.99099	0.99099	0.99099	0.54054
	NAV	-0.52405	-0.33871	0.93103	-0.32323	1	-0.5942	-0.21212	0.20028	0.19048	0.02108	-0.09408	0.05882	*	0.99099	0.968475	0.99099	0.99099	0.968475
	ARA	-0.04436	0.00749	0.56398	-0.02453	0.4127	-0.09524	0.05702	0.42496	0.05366	-0.04405	0.00458	-0.12963	-0.45098	*	0.1982	0.63063	0.63063	0.1982
	COR	0.07345	-0.07191	0.66232	0.04377	0.36222	0.11567	0.26677	0.37303	0.05092	0.08904	0.06799	0.02439	0.07192	0.1309	*	0.21622	0.389184	0.13515
	T&C	-0.00736	-0.03292	0.51487	-0.02726	0.231	-0.02382	0.18919	0.34193	0.0579	-0.02959	0.0305	-0.07649	-0.18933	-0.04066	0.03694	*	0.45946	< 0.0001
	ANG	-0.11362	-0.20067	0.71848	-0.09512	-0.11111	-0.14723	0.25755	0.08654	0.25366	0.08017	0.00974	0.03297	-1	0.01935	0.02639	-0.02344	*	0.389184
	SEPH-PRT	0.80987	0.84338	0.99493	0.8794	1	0.85483	0.9044	0.89193	0.91776	0.91947	0.87671	0.91753	1	0.89566	0.88727	0.85132	0.88764	*
