# Supplementary material for: Circum-Mediterranean influence in the Y-chromosome lineages associated with prostate cancer in Mexican men: A Converso heritage founder effect?
Source: PLoS One. 2024 Aug 16;19(8):e0308092. doi: 10.1371/journal.pone.0308092 (PMC11329122; doi:10.1371/journal.pone.0308092)
Supplement: S13 Table — All p-values were adjusted with the method of false discovery rates, those data presented in bold depicted significant values. AND, Andalusia; ARA, Aragon; ANG, Anatolian Greeks; CAT, Cataluña; CHU, Chuetas; COR, Corsica; CVA, Comunitat Valenciana; CVMg, Central Valley of Mexico from Gomez et al.; CVMs, Central Valley of Mexico from Santana et al.; CYL, Castilla y Leon; GAL, Galicia; JEWS-ASH, Ashkenazi Jews; MEA, Middle East; NAV, Navarra; NL, Nuevo Leon; PVA, Basque Country; SEPH-IBP, Sephardim Jews from the Iberian Peninsula; SEPH-PRT; Sephardim Jews from Portugal; T&C, Turkish-Cypriots. (XLSX) [file pone.0308092.s027.xlsx]

## Sheet: SI-Table 13
Table S13. RST values estimated from 6 Y-STRs in those haplotypes belonging to haplogroup G.
		Cases	Controls	CVMg	NL	CVMs	CYL	PVA	CHU	CVA	CAT	AND	GAL	NAV	ARA	COR	T&C	ANG	SEPH-PRT	SEPH-IBP	JEWS-ASH	MEA
	Cases	*	0.99099	0.3003	0.99099	0.99099	0.99099	0.3003	< 0.0001	0.643514	0.99099	0.99099	0.99099	0.99099	0.94595	0.3003	0.99099	0.99099	0.3003	0.99099	< 0.0001	0.99099
	Controls	-0.08566	*	0.17119	0.827323	0.99099	0.99099	0.285285	0.228253	0.99099	0.427928	0.948027	0.667565	0.99099	0.285285	0.827323	0.427928	0.99099	0.256738	0.665676	0.17119	0.99099
	CVMg	0.31926	0.36842	*	< 0.0001	0.99099	0.194592	0.194592	0.0231686	< 0.0001	0.0231686	0.040545	0.187117	0.99099	0.129726	0.05406	0.0231686	0.770265	0.14865	< 0.0001	< 0.0001	0.14865
	NL	-0.08063	-0.01845	0.3643	*	0.99099	0.99099	0.643246	0.076585	0.99099	0.99099	0.99099	0.99099	0.99099	0.99099	0.382883	0.816822	0.99099	0.102113	0.99099	< 0.0001	0.99099
	CVMs	-0.43333	-0.57895	1	-0.01961	*	0.99099	0.906057	0.906057	0.980176	0.906057	0.95496	0.980176	0.99099	0.906057	0.99099	0.99099	0.99099	0.906057	0.906057	0.906057	0.99099
	CYL	-0.20511	-0.18768	0.27072	-0.16676	-0.69231	*	0.99099	0.067575	0.99099	0.99099	0.99099	0.99099	0.99099	0.99099	0.99099	0.99099	0.99099	0.99099	0.99099	< 0.0001	0.99099
	PVA	0.12974	0.13043	0.12903	0.07223	0.325	0.02082	*	< 0.0001	0.06307	0.112109	0.0788375	0.11466	0.99099	0.113512	0.025228	< 0.0001	0.979903	0.07208	0.025228	< 0.0001	0.483478
	CHU	0.28005	0.18206	0.46957	0.34789	0.26013	0.25101	0.32692	*	0.0130144	< 0.0001	< 0.0001	< 0.0001	0.99099	0.0130144	< 0.0001	< 0.0001	0.331836	0.0532409	< 0.0001	< 0.0001	0.0532409
	CVA	0.03039	-0.06815	0.41307	-0.02037	-0.1982	-0.11565	0.16148	0.39068	*	0.37838	0.648653	0.540549	0.99099	0.37838	0.737105	0.37838	0.648653	0.05406	0.37838	< 0.0001	0.737105
	CAT	-0.08166	0.0923	0.42691	-0.06766	0.0989	-0.10448	0.15283	0.43905	0.06432	*	0.957953	0.99099	0.99099	0.941435	0.09911	0.941435	0.569828	0.198183	0.941435	< 0.0001	0.941435
	AND	-0.13284	-0.05395	0.52	-0.10055	-0.02857	-0.20393	0.16969	0.35538	-0.02301	-0.04762	*	0.99099	0.99099	0.684679	0.445056	0.99099	0.834456	0.445056	0.99099	< 0.0001	0.99099
	GAL	-0.12947	0.02174	0.47826	-0.10706	-0.11111	-0.23077	0.12432	0.3957	-0.00621	-0.15167	-0.09825	*	0.99099	0.99099	0.684679	0.99099	0.99099	0.445056	0.99099	< 0.0001	0.99099
	NAV	-0.075	-0.03448	0	0.08772	1	-0.29412	-0.35	0.26013	0.19394	0.16327	0.31429	0.09091	*	0.499995	0.499995	0.378373	0.99099	0.500801	0.48874	0.13515	0.578083
	ARA	-0.00954	0.10714	0.40271	-0.01455	-0.22222	-0.11111	0.1954	0.41578	0.05873	-0.04025	0.02725	-0.23333	-0.04762	*	0.236486	0.500801	0.62432	0.094605	0.48874	< 0.0001	0.62432
	COR	0.12808	-0.02839	0.49731	0.10987	-0.34975	-0.03001	0.27597	0.46182	-0.02487	0.19488	0.09049	0.099	0.33656	0.16798	*	0.094605	0.500801	0.0473025	< 0.0001	< 0.0001	0.48874
	T&C	-0.03126	0.06264	0.39448	0.00854	-0.33514	-0.09424	0.24847	0.48674	0.03654	-0.01222	-0.03787	-0.0945	0.20666	-0.00767	0.09128	*	0.378375	< 0.0001	0.380836	< 0.0001	0.561335
	ANG	-0.11652	-0.19691	-0.10526	-0.07183	-1	-0.34767	-0.22637	0.17101	-0.05586	0.04035	0.00744	-0.17766	-1.8	-0.14286	-0.00813	0.0745	*	0.427925	0.360367	0.0579214	0.82883
	SEPH-PRT	0.38717	0.40887	1	0.48207	1	0.34165	0.48571	0.63323	0.4591	0.48549	0.60331	0.52941	1	0.43226	0.51234	0.40189	0.22222	*	< 0.0001	< 0.0001	0.152025
	SEPH-IBP	-0.0613	0.03229	0.44789	-0.03335	-0.05357	-0.07945	0.22451	0.4222	0.03628	-0.02135	-0.06346	-0.03733	0.28629	0.04061	0.13877	0.00906	0.11916	0.51601	*	< 0.0001	0.733586
	JEWS-ASH	0.40378	0.21545	0.64768	0.4189	0.25535	0.36417	0.51192	0.28638	0.35843	0.50455	0.39482	0.48148	0.58664	0.49157	0.37972	0.46049	0.41831	0.70467	0.41348	*	0.022525
	MEA	-0.11972	-0.11831	0.5	-0.16346	0	-0.20086	-0.00485	0.26865	-0.10791	-0.12446	-0.07767	-0.11475	0	-0.10995	0.04631	-0.00519	-0.2551	0.54198	-0.08235	0.38201	*
