# Supplementary material for: Circum-Mediterranean influence in the Y-chromosome lineages associated with prostate cancer in Mexican men: A Converso heritage founder effect?
Source: PLoS One. 2024 Aug 16;19(8):e0308092. doi: 10.1371/journal.pone.0308092 (PMC11329122; doi:10.1371/journal.pone.0308092)
Supplement: S14 Table — All p-values were adjusted with the method of false discovery rates, those data presented in bold depicted significant values. AND, Andalusia; ARA, Aragon; ANG, Anatolian Greeks; AST, Asturias; CAT, Cataluña; CHU, Chuetas; CLM, Castilla la Mancha; CVA, Comunitat Valenciana; CVMg, Central Valley of Mexico from Gomez et al.; CVMs, Central Valley of Mexico from Santana et al.; CYL, Castilla y Leon; EXT, Extremadura; FRA, France; GAL, Galicia; GTO, Guanajuato; ITA, Italy; MAD, Madrid; MUR, Murcia; NAV, Navarra; NL, Nuevo Leon; PVA, Basque Country; RIO, La Rioja; SEPH-PRT; Sephardim Jews from Portugal; T&C, Turkish-Cypriots. (XLSX) [file pone.0308092.s028.xlsx]

## Sheet: SI-Table 14
Table S14. RST values estimated from 14 Y-STRs in those haplotypes belonging to haplogroup I.
		Cases	Controls	CVMg	NL	GTO	CVMs	CYL	CHU	PVA	T&C	CLM	AST	AND	CVA	EXT	RIO	CAT	GAL	MAD	MUR	NAV	ARA	ITA	FRA	ANG	SEPH-PRT
	Cases	*	0.626786	0.442437	0.626786	0.991	0.685547	0.991	0.465341	0.685547	0.442437	0.984935	0.991	0.425455	0.35241	0.648243	0.946239	0.607792	0.991	0.991	0.991	0.384091	0.237162	0.614809	0.991	0.607792	0.18871
	Controls	0.0172	*	0.440044	0.697843	0.991	0.763043	0.936937	0.614809	0.991	0.626786	0.991	0.991	0.248936	0.2925	0.453488	0.991	0.626786	0.887041	0.991	0.991	0.35241	0.132955	0.526079	0.991	0.413915	0.237162
	CVMg	0.10189	0.12617	*	0.397573	0.991	0.480224	0.329062	0.626786	0.270833	0.626786	0.626786	0.991	0.629215	0.310227	0.656952	0.644491	0.425455	0.384091	0.656952	0.991	0.384091	0.384091	0.2925	0.991	0.329062	0.270833
	NL	0.02315	0.00087	0.09464	*	0.991	0.35241	0.626786	0.270833	0.705528	0.991	0.991	0.991	0.248936	< 0.0001	0.543214	0.991	0.556162	0.626786	0.991	0.991	0.248936	< 0.0001	0.629215	0.991	0.823333	0.237162
	GTO	-0.13333	-0.3119	-0.0303	-0.19915	*	0.937444	0.991	0.677368	0.881713	0.752548	0.991	0.991	0.453488	0.442437	0.560959	0.991	0.646409	0.991	0.991	0.991	0.425455	0.453488	0.991	0.991	0.585	0.638793
	CVMs	0.01035	-0.00887	0.12114	0.06652	0.08235	*	0.480224	0.648243	0.646409	0.2925	0.752548	0.991	0.132955	0.991	0.573142	0.646409	0.413915	0.734852	0.991	0.991	0.132955	0.607792	0.453488	0.991	0.248936	0.329062
	CYL	-0.09771	-0.02436	0.22762	0.00732	-0.21622	0.06948	*	0.384091	0.856958	0.644491	0.991	0.991	0.270833	0.310227	0.397573	0.991	0.71306	0.991	0.991	0.991	0.310227	< 0.0001	0.881713	0.991	0.823333	0.329062
	CHU	0.06063	0.03118	0.05462	0.10142	0.39891	0.00491	0.17972	*	0.310227	0.2925	0.614809	0.991	0.374128	0.494669	0.465341	0.384091	0.18871	0.2925	0.71306	0.991	< 0.0001	0.270833	0.374128	0.991	0.132955	0.384091
	PVA	0.01564	-0.0381	0.19755	0.00091	0.00669	0.00451	-0.03253	0.11437	*	0.465341	0.991	0.991	0.248936	< 0.0001	0.2925	0.991	0.991	0.817187	0.991	0.991	0.384091	0.18871	0.384091	0.991	0.556162	0.18871
	T&C	0.06842	0.01774	0.09392	-0.04243	0.23333	0.15569	0.04714	0.29123	0.06536	*	0.453488	0.991	0.665476	0.248936	0.644491	0.648243	0.384091	0.638793	0.991	0.991	< 0.0001	0.329062	0.752548	0.991	0.442437	0.237162
	CLM	-0.06036	-0.11023	0.05785	-0.04785	-0.20833	-0.025	-0.0899	0.05009	-0.12209	0.06294	*	0.991	0.494669	0.374128	0.573142	0.991	0.991	0.936937	0.991	0.991	0.585	0.329062	0.626786	0.991	0.887041	0.329062
	AST	-0.40413	-0.36049	-0.44681	-0.31313	1	-0.56	-0.23288	-0.26437	-0.28711	0.14815	-0.42623	*	0.954956	0.937444	0.512409	0.937444	0.936937	0.856958	0.909703	0.991	0.440044	0.72401	0.991	0.991	0.451829	0.560959
	AND	0.05209	0.08158	0.0258	0.03643	0.17535	0.11809	0.13614	0.09406	0.08163	-0.00348	0.0579	-0.10386	*	< 0.0001	0.976425	0.397573	0.329062	0.329062	0.68648	0.991	< 0.0001	0.132955	< 0.0001	0.991	0.329062	0.18871
	CVA	0.09127	0.08873	0.25117	0.12739	0.29634	-0.06524	0.15786	0.04179	0.1013	0.19137	0.11497	-0.40732	0.15058	*	0.451829	0.384091	0.132955	0.384091	0.413915	0.991	0.237162	0.425455	< 0.0001	0.991	< 0.0001	0.18871
	EXT	-0.00129	0.09789	-0.04032	0.04168	0.64	0.06141	0.16667	0.24099	0.13064	0.13402	0.13265	0.21739	-0.07134	0.05028	*	0.629215	0.329062	0.442437	0.665476	0.991	0.18871	0.329062	0.451829	0.991	0.310227	0.442437
	RIO	-0.06599	-0.15363	0.17021	-0.09267	-0.5	0.0129	-0.21212	0.22411	-0.13459	-0.03108	-0.18661	-0.16129	0.06066	0.12974	0.26364	*	0.991	0.991	0.991	0.991	0.18871	0.248936	0.991	0.991	0.866667	0.453488
	CAT	0.05085	0.01021	0.17454	0.02531	0.12545	0.07628	-0.00877	0.22122	-0.05135	0.07508	-0.08566	-0.0991	0.07555	0.17015	0.14151	-0.1503	*	0.646409	0.991	0.991	0.237162	0.270833	0.384091	0.991	0.68648	< 0.0001
	GAL	-0.09745	-0.0274	0.22891	0.01034	-0.04938	0.01573	-0.16048	0.13575	-0.01993	0.04412	-0.06173	-0.25	0.09536	0.09702	0.09774	-0.15192	0.03035	*	0.991	0.991	< 0.0001	0.248936	0.648243	0.991	0.607792	0.329062
	MAD	-0.13865	-0.29599	-0.07803	-0.23478	-0.73333	-0.14947	-0.25926	0.02556	-0.2675	-0.2	-0.351	-0.73333	-0.05194	0.01472	0.2268	-0.52055	-0.21602	-0.17562	*	0.991	0.560959	0.68648	0.991	0.991	0.881713	0.629215
	MUR	-0.24934	-0.17547	-0.23636	-0.02177	1	-0.4625	-0.03448	0.28105	-0.11445	0.4321	-0.29851	1	0.02646	-0.00761	0.37931	-0.02857	-0.1619	-0.08974	-0.13043	*	0.451829	0.68648	0.705528	0.991	0.397573	0.526079
	NAV	0.1924	0.08589	0.4958	0.12006	1	0.12556	0.21053	0.42708	0.08013	0.5979	0.14706	1	0.27487	0.17387	0.76378	0.39394	0.2075	0.26724	0.3401	1	*	< 0.0001	0.270833	0.991	< 0.0001	0.329062
	ARA	0.18127	0.10413	0.14119	0.09093	0.31389	0.02179	0.24919	0.18214	0.12259	0.12143	0.15577	-0.21975	0.11644	0.0724	0.10794	0.17605	0.18257	0.23293	-0.04617	0.10991	0.29708	*	0.248936	0.991	< 0.0001	0.18871
	ITA	0.0265	0.02816	0.17815	0.01433	-0.52381	0.11753	-0.06142	0.20525	0.06444	-0.03495	0.02539	-0.33333	0.15432	0.19555	0.13351	-0.12132	0.11085	0.02205	-0.27035	0.07556	0.21144	0.15167	*	0.991	0.440044	0.310227
	FRA	0.13297	0.16515	0.28421	0.22982	1	0.46818	-0.01124	0.65079	0.31803	0.58559	0.06452	1	0.45872	0.61905	0.78313	0.23404	0.3545	0.22727	0.16129	1	1	0.66734	0.07556	*	0.560959	0.626786
	ANG	0.03786	0.0361	0.23419	-0.00538	0.2381	0.23741	-0.01662	0.33089	0.03168	0.08398	-0.04666	0.18987	0.09123	0.29191	0.267	-0.03797	0.00457	0.01858	-0.05422	0.35354	0.44659	0.34365	0.10097	0.34021	*	0.248936
	SEPH-PRT	0.79259	0.80052	0.8404	0.83012	0.94366	0.85	0.83238	0.88707	0.8605	0.92976	0.83082	0.94737	0.87125	0.87678	0.94777	0.88904	0.88662	0.84409	0.89441	0.9596	0.98881	0.91058	0.81958	0.95455	0.90854	< 0.0001
