# Supplementary material for: Circum-Mediterranean influence in the Y-chromosome lineages associated with prostate cancer in Mexican men: A Converso heritage founder effect?
Source: PLoS One. 2024 Aug 16;19(8):e0308092. doi: 10.1371/journal.pone.0308092 (PMC11329122; doi:10.1371/journal.pone.0308092)
Supplement: S15 Table — All p-values were adjusted with the method of false discovery rates, those data presented in bold depicted significant values. AND, Andalusia; ARA, Aragon; ANG, Anatolian Greeks; AST, Asturias; CAT, Cataluña; CHU, Chuetas; CLM, Castilla la Mancha; CVA, Comunitat Valenciana; CVMg, Central Valley of Mexico from Gomez et al.; CVMs, Central Valley of Mexico from Santana et al.; CYL, Castilla y Leon; EXT, Extremadura; FRA, France; GAL, Galicia; GTO, Guanajuato; ITA, Italy; JEWS-ASH, Ashkenazi Jews; MAD, Madrid; MUR, Murcia; NAV, Navarra; NL, Nuevo Leon; PVA, Basque Country; RIO, La Rioja; SEPH-IBP; Sephardim Jews from the Iberian Peninsula; T&C, Turkish-Cypriots. (XLSX) [file pone.0308092.s029.xlsx]

## Sheet: SI-Table 15
Table S15. RST values estimated from 6 Y-STRs in those haplotypes belonging to haplogroup I.
		Cases	Controls	CVMg	NL	GTO	CVMs	CYL	CHU	PVA	T&C	CLM	AST	AND	CVA	EXT	RIO	CAT	GAL	MAD	MUR	NAV	ARA	ITA	FRA	ANG	SEPH-IBP	JEWS-ASH
	Cases	*	0.442433	0.562155	0.564919	0.99099	0.611607	0.518663	0.653394	0.5045	0.442433	0.658085	0.99099	0.312347	0.312347	0.487998	0.442433	0.487998	0.487998	0.564919	0.99099	0.374764	0.23426	0.442433	0.99099	0.658085	0.99099	0.351325
	Controls	0.05649	*	0.375417	0.99099	0.99099	0.968475	0.99099	0.99099	0.99099	0.968475	0.99099	0.99099	< 0.0001	0.375417	0.450437	0.99099	0.87275	0.99099	0.99099	0.99099	0.707857	0.675667	0.99099	0.99099	0.99099	0.99099	0.4955
	CVMg	0.11194	0.2373	*	0.28832	0.99099	0.384373	0.384373	0.739693	0.3243	0.386109	0.386109	0.99099	0.44595	0.21624	0.612613	0.44595	0.386109	0.32432	0.534184	0.99099	0.370663	0.32432	0.28832	0.99099	0.386109	0.99099	0.386109
	NL	0.00889	-0.01399	0.22127	*	0.99099	0.388528	0.794286	0.99099	0.794286	0.794286	0.99099	0.99099	< 0.0001	< 0.0001	0.24173	0.844772	0.355219	0.794286	0.99099	0.99099	0.138153	0.24173	0.976826	0.99099	0.99099	0.99099	0.24173
	GTO	-0.26126	-0.8269	-0.3125	-0.5388	*	0.99099	0.99099	0.99099	0.99099	0.99099	0.99099	0.99099	0.99099	0.99099	0.99099	0.99099	0.99099	0.99099	0.99099	0.99099	0.99099	0.99099	0.99099	0.99099	0.99099	0.99099	0.99099
	CVMs	0.00414	0.01356	0.21779	0.06427	-0.32308	*	0.99099	0.99099	0.99099	0.44142	0.99099	0.99099	< 0.0001	0.99099	0.882875	0.99099	0.99099	0.99099	0.99099	0.99099	0.99099	0.99099	0.44142	0.99099	0.794598	0.99099	0.61488
	CYL	-0.00536	-0.09385	0.245	-0.01181	-1.0625	-0.07319	*	0.99099	0.99099	0.930933	0.99099	0.99099	0.1802	0.64864	0.64864	0.99099	0.99099	0.99099	0.99099	0.99099	0.99099	0.64864	0.99099	0.99099	0.99099	0.99099	0.64864
	CHU	-0.02439	-0.06798	-0.11504	-0.07395	-0.33333	-0.03226	0.00198	*	0.99099	0.99099	0.99099	0.99099	0.99099	0.813057	0.99099	0.99099	0.99099	0.813057	0.99099	0.99099	0.813057	0.99099	0.813057	0.99099	0.99099	0.99099	0.99099
	PVA	0.05049	-0.03852	0.29515	0.00359	-0.56643	-0.03879	-0.06683	-0.03753	*	0.75678	0.99099	0.99099	< 0.0001	0.790538	0.790538	0.99099	0.99099	0.790538	0.99099	0.99099	0.790538	0.790538	0.84684	0.99099	0.99099	0.99099	0.24327
	T&C	0.17598	0.00398	0.17318	0.00831	-0.5	0.21048	0.07281	0.01075	0.10488	*	0.459461	0.99099	0.459461	0.15317	0.459461	0.612612	0.578586	0.578586	0.918915	0.99099	0.229755	0.306283	0.459461	0.99099	0.710075	0.99099	0.778529
	CLM	-0.05666	-0.12493	0.13003	-0.08786	-0.6875	-0.058	-0.13636	-0.12232	-0.11741	0.10839	*	0.99099	0.7208	0.749536	0.749536	0.99099	0.99099	0.99099	0.99099	0.99099	0.749536	0.768773	0.99099	0.99099	0.99099	0.99099	0.749536
	AST	-0.55556	-0.35238	-0.35484	-0.32777	1	-0.56364	-0.43478	-0.16667	-0.49833	0.33333	-0.58824	*	0.99099	0.99099	0.99099	0.99099	0.99099	0.99099	0.99099	0.99099	0.99099	0.99099	0.99099	0.99099	0.99099	0.99099	0.99099
	AND	0.15168	0.17596	0.04657	0.10478	0.04115	0.22925	0.26937	-0.06205	0.18539	0.0608	0.16005	0.05941	*	< 0.0001	0.859956	0.05406	0.05406	0.031535	0.403606	0.99099	< 0.0001	0.050456	< 0.0001	0.99099	0.06307	0.99099	0.112109
	CVA	0.1587	0.08771	0.47581	0.1141	0.16234	-0.10773	0.08727	0.13715	0.01335	0.3839	0.0675	-0.18894	0.29331	*	0.11713	0.250974	0.52052	0.11713	0.497754	0.99099	0.808106	0.13663	0.058565	0.99099	0.11713	0.99099	< 0.0001
	EXT	0.08696	0.13246	-0.10959	0.09275	0.2	0.07303	0.22148	-0.09091	0.11888	0.20623	0.12804	-0.2	-0.08101	0.24906	*	0.432429	0.744747	0.28828	0.74325	0.99099	0.2703	0.432429	0.2703	0.99099	0.43242	0.99099	0.432429
	RIO	0.11154	-0.11775	0.27273	-0.02076	-1	-0.02439	-0.2038	0.09244	-0.10784	0.04294	-0.04009	0.25	0.22139	0.14149	0.325	*	0.99099	0.99099	0.99099	0.99099	0.19822	0.792807	0.842352	0.99099	0.99099	0.99099	0.792807
	CAT	0.06541	0.02308	0.14883	0.06697	-0.59596	-0.08208	-0.02114	-0.07873	-0.04514	0.04059	-0.03318	-0.64583	0.12307	-0.00899	-0.085	-0.16667	*	0.878375	0.99099	0.99099	0.95496	0.99099	0.878375	0.99099	0.878375	0.99099	0.6306
	GAL	0.07285	-0.03194	0.34347	0.02227	-1	0.03321	-0.16803	0.12262	-0.00262	0.03557	-0.0119	-0.26316	0.27863	0.17758	0.27711	-0.24108	0.01027	*	0.99099	0.99099	< 0.0001	0.08109	0.506768	0.99099	0.98919	0.99099	0.24324
	MAD	-0.06419	-0.35123	-0.03125	-0.22843	-2.33333	-0.1767	-0.39804	-0.27731	-0.28287	-0.24444	-0.34752	-0.42857	0.05958	0.05712	0.09302	-0.5	-0.27902	-0.31665	*	0.99099	0.99099	0.99099	0.99099	0.99099	0.99099	0.99099	0.99099
	MUR	0.04762	0.12493	-0.3125	0.18471	1	-0.32308	0.08333	0.06667	0.09312	0.5	0.15625	1	0.19706	0.16234	-0.33333	0.53846	-0.50476	0.25	0.09091	*	0.268012	0.504504	0.252257	0.99099	0.252257	0.99099	0.252257
	NAV	0.22652	0.08255	0.50472	0.15282	1	-0.10635	0.08333	0.39394	0.01582	0.6679	0.15625	1	0.39287	-0.03698	0.59732	0.55224	-0.03229	0.25	0.47368	1	*	0.02703	< 0.0001	0.99099	< 0.0001	0.99099	0.02703
	ARA	0.17296	0.03558	0.25799	0.05843	0	0.01919	0.12437	-0.10572	0.00567	0.19123	0.03562	0.09091	0.11211	0.08787	0.0719	0.10275	-0.07222	0.22056	-0.11859	0.21053	0.25272	*	0.067575	0.99099	0.210217	0.99099	0.067575
	ITA	0.11589	-0.09443	0.34751	-0.03071	-0.63636	0.14834	-0.08179	0.08182	-0.0146	0.19759	-0.13474	0.18182	0.26571	0.2795	0.42905	0.08462	0.11031	0.05054	-0.28498	0.61702	0.46625	0.21013	*	0.99099	0.99099	0.99099	0.99099
	FRA	0.1195	-0.25462	-0.3125	-0.07078	1	0.25217	-0.17857	0.06667	0.13846	0.25	-0.125	1	0.32815	0.61607	0.52	0.53846	0.10734	0.14286	-0.42857	1	1	0.48276	0.05263	*	0.99099	0.99099	0.99099
	ANG	-0.01969	-0.06325	0.22731	-0.07987	-0.60784	0.07702	-0.05998	-0.04234	-0.03754	-0.00173	-0.11448	-0.24242	0.10662	0.18971	0.17264	-0.03279	0.02098	-0.04444	-0.27331	0.36434	0.34068	0.11648	-0.04386	0.11828	*	0.99099	0.99099
	SEPH-IBP	-0.16667	-0.09614	-0.44828	0.01124	1	-0.72	-0.13793	-0.16667	-0.14872	0.5	-0.17391	1	0.18379	-0.18894	-0.2	0.5	-0.54902	0.17241	-0.11111	1	1	0.03226	0.47059	1	0.24074	*	0.99099
	JEWS-ASH	0.09065	0.0537	0.07212	0.03925	-0.42456	0.14387	0.07859	-0.10685	0.11665	-0.05535	0.03343	0.01377	0.05489	0.23969	0.08897	0.06359	0.11887	0.1216	-0.17375	0.19868	0.29285	0.08842	0.07165	-0.18713	0.01333	0.09711	*
