# Supplementary material for: Circum-Mediterranean influence in the Y-chromosome lineages associated with prostate cancer in Mexican men: A Converso heritage founder effect?
Source: PLoS One. 2024 Aug 16;19(8):e0308092. doi: 10.1371/journal.pone.0308092 (PMC11329122; doi:10.1371/journal.pone.0308092)
Supplement: S16 Table — All p-values were adjusted with the method of false discovery rates, those data presented in bold depicted significant values. ARA, Aragon; CAT, Cataluña; CHU, Chuetas; CLM, Castilla la Mancha; COR, Corsica; CVA, Comunitat Valenciana; CVMg, Central Valley of Mexico from Gomez et al.; CYL, Castilla y Leon; CANT, Cantabria; EXT, Extremadura; FRA, France; GTO, Guanajuato; ITA, Italy; MAD, Madrid; MAJ, Majorca; MUR, Murcia; NL, Nuevo Leon; PVA, Basque Country; RIO, La Rioja. (XLSX) [file pone.0308092.s030.xlsx]

## Sheet: SI- Table 16
Table S16. RST values estimated from 14 Y-STRs in those haplotypes belonging to haplogroup J.
		Cases	Controls	CYL	CHU	MAJ	PVA	CVA	EXT	CAT	CANT	CLM	RIO	MAD	MUR	ARA	ITA	FRA	CVMg	NL	GTO	COR
	Cases	*	0.650769	0.89	0.54	< 0.0001	0.3	< 0.0001	0.488571	0.18	0.991	0.54	0.991	0.991	0.54	0.54	0.89	0.12	0.991	0.708571	0.650769	0.18
	Controls	-0.00218	*	0.310909	0.35625	0.04275	< 0.0001	< 0.0001	0.310909	< 0.0001	0.6156	0.171	0.991	0.815882	0.310909	0.439714	0.310909	0.171	0.749313	0.394615	0.856056	0.1368
	CYL	-0.03528	0.05371	*	0.274154	< 0.0001	0.243	< 0.0001	0.274154	0.1944	0.896823	0.274154	0.991	0.896823	0.274154	0.274154	0.896823	< 0.0001	0.624857	0.274154	0.274154	0.1944
	CHU	0.01431	0.00874	0.046	*	< 0.0001	0.0306	< 0.0001	0.051	< 0.0001	0.813875	0.085	0.991	0.704933	0.1224	0.270692	0.270692	< 0.0001	0.579214	0.0655714	0.270692	0.0765
	MAJ	0.15236	0.10473	0.29736	0.15223	*	0.06	< 0.0001	0.048	< 0.0001	0.0576	0.0205714	0.991	0.113143	0.06	0.036	< 0.0001	0.0996923	0.2112	< 0.0001	< 0.0001	< 0.0001
	PVA	0.2083	0.32328	0.24476	0.38249	0.63009	*	0.30375	0.782143	0.30375	0.782143	0.30375	0.991	0.50625	0.782143	0.3825	0.782143	0.50625	0.782143	0.30375	0.782143	0.3825
	CVA	0.18371	0.16853	0.23306	0.22474	0.26269	0.28269	*	0.805539	0.504	0.616	< 0.0001	0.991	0.504	0.6552	0.805539	0.336	0.504	0.805539	< 0.0001	0.594	0.616
	EXT	0.21168	0.24454	0.27993	0.30929	0.58199	0.02857	-0.09541	*	0.685286	0.685286	0.685286	0.991	0.685286	0.991	0.991	0.685286	0.991	0.991	0.685286	0.685286	0.991
	CAT	0.10659	0.12554	0.14193	0.15918	0.3391	0.32098	0.02229	0.05685	*	0.478286	0.4104	0.991	0.54	0.478286	0.6	0.4104	0.4104	0.6	0.324	0.4104	0.6
	CANT	-0.23438	-0.08517	-0.17675	-0.1913	0.3414	0.08163	0.14299	0.39474	0.02167	*	0.941875	0.991	0.991	0.941875	0.941875	0.941875	0.941875	0.991	0.941875	0.941875	0.941875
	CLM	0.09158	0.24321	0.07389	0.21799	0.61828	0.58416	0.35911	0.88	0.27647	0.40698	*	0.991	0.16	0.16	0.16	0.16	0.16	0.16	0.16	0.16	0.16
	RIO	-0.30341	-0.24015	-0.33176	-0.31705	0.59754	-0.03704	0.04414	0.66667	-0.24315	-0.61905	1	*	0.991	0.991	0.991	0.991	0.991	0.991	0.991	0.991	0.991
	MAD	-0.20352	-0.08972	-0.13319	-0.09187	0.30629	0.12637	0.16724	0.26878	0.03133	-0.44744	0.25581	-0.77778	*	0.694	0.694	0.694	0.694	0.694	0.694	0.694	0.694
	MUR	0.1268	0.24167	0.10143	0.26644	0.60856	-0.5	0.19092	-0.15152	0.17979	-0.04255	0.49738	-0.52381	-0.01973	*	0.676	0.676	0.676	0.676	0.676	0.676	0.676
	ARA	0.02185	0.01717	0.13415	0.09171	0.304	0.13231	-0.11553	-0.10241	-0.07396	-0.06407	0.4902	-0.08333	-0.03571	0.01316	*	0.876	0.876	0.991	0.876	0.876	0.876
	ITA	-0.12724	0.04431	-0.14389	0.0503	0.55456	0.03774	0.33455	0.44231	0.2359	-0.17647	0.49635	-0.84	-0.39059	-0.17021	0.17093	*	0.64125	0.991	0.64125	0.991	0.64125
	FRA	0.30118	0.28196	0.42261	0.38831	0.55357	0.2	0.19429	0	0.30208	0.30508	0.73034	0.22581	0.25558	0.17647	-0.10924	0.36486	*	0.991	0.54	0.991	0.64125
	CVMg	-0.18133	-0.13158	-0.04084	-0.00694	0.09079	-0.15	-0.15361	-0.14286	-0.08939	-0.2069	0.5	-0.125	-0.24943	-0.21951	-0.46749	-0.07895	-0.2	*	0.991	0.991	0.991
	NL	-0.00269	0.00559	0.02072	0.03841	0.11774	0.30894	0.12275	0.17549	0.06947	-0.1054	0.11708	-0.21143	-0.06053	0.20925	-0.0075	0.07367	0.30939	-0.17161	*	0.64125	0.64125
	GTO	-0.05797	-0.0904	0.14073	0.04523	0.26234	0.02326	0.06152	0.31034	0.10863	-0.03333	0.75723	0.06667	-0.2	0	-0.17112	0.02632	-0.08571	-0.45455	0.02925	*	0.64125
	COR	0.07505	0.08915	0.11655	0.14165	0.27659	0.1395	0.00199	-0.12701	-0.02983	-0.00448	0.29589	-0.16972	-0.00591	0.00461	-0.10657	0.17134	0.17363	-0.21016	0.06388	-0.02038	*
