# Supplementary material for: Circum-Mediterranean influence in the Y-chromosome lineages associated with prostate cancer in Mexican men: A Converso heritage founder effect?
Source: PLoS One. 2024 Aug 16;19(8):e0308092. doi: 10.1371/journal.pone.0308092 (PMC11329122; doi:10.1371/journal.pone.0308092)
Supplement: S17 Table — All p-values were adjusted with the method of false discovery rates, those data presented in bold depicted significant values. ARA, Aragon; CAT, Cataluña; CHU, Chuetas; CLM, Castilla la Mancha; COR, Corsica; CVA, Comunitat Valenciana; CVMg, Central Valley of Mexico from Gomez et al.; CYL, Castilla y Leon; CANT, Cantabria; EXT, Extremadura; FRA, France; GTO, Guanajuato; ITA, Italy; JEWS-ASH, Ashkenazi Jews; JEWS-COHEN, Cohen Jews; JEWS-LEVI, Levite Jews; MAD, Madrid; MAJ, Majorca; MUR, Murcia; MAGH, Maghreb; NEA, Near East; NL, Nuevo Leon; NAFR, North Africa; MAJ, Majorca; PVA, Basque Country; RIO, La Rioja; SEPH-IBP; Sephardim Jews from the Iberian Peninsula; YEM, Yemen. (XLSX) [file pone.0308092.s031.xlsx]

## Sheet: SI-Table 17
Table S17. RST values estimated from 6 Y-STRs in those haplotypes belonging to haplogroup J.
		Cases	Controls	CYL	CHU	MAJ	PVA	CVA	EXT	CAT	CANT	CLM	RIO	MAD	MUR	ARA	ITA	FRA	CVMg	NL	GTO	COR	SEPH-IBP	JEWS-LEVITE	JEWS-ASH	MAGH	NEA	NAFR	YEM	JEWS-COHEN
	Cases	*	0.252254	0.660667	0.252257	< 0.0001	0.519351	< 0.0001	0.519351	0.03604	0.99099	0.903898	0.99099	0.903898	0.623987	0.660667	0.99099	0.38808	0.99099	0.519351	0.574576	0.201796	0.094605	< 0.0001	0.140156	0.903898	< 0.0001	< 0.0001	0.43244	< 0.0001
	Controls	0.06019	*	0.0347529	0.364866	0.364866	0.456081	< 0.0001	0.243243	< 0.0001	0.788108	0.459465	0.99099	0.421614	0.24324	0.364866	0.459465	0.243236	0.486483	0.0347529	0.597056	0.364866	0.597056	< 0.0001	0.772036	0.788108	0.597056	< 0.0001	0.916837	< 0.0001
	CYL	-0.01098	0.13711	*	0.14414	< 0.0001	0.44616	< 0.0001	0.325332	< 0.0001	0.985736	0.936938	0.99099	0.44616	0.325332	0.234228	0.99099	0.14414	0.44616	0.0851854	0.234228	0.023426	< 0.0001	< 0.0001	< 0.0001	0.500405	< 0.0001	0.023426	0.234228	< 0.0001
	CHU	0.04849	0.03106	0.05085	*	0.593773	0.675675	< 0.0001	0.747341	0.0563125	0.99099	0.675675	0.99099	0.675675	0.427925	0.675675	0.675675	0.619375	0.675679	0.0321786	0.675675	0.675675	< 0.0001	< 0.0001	< 0.0001	0.658346	0.427925	< 0.0001	0.871522	< 0.0001
	MAJ	0.24395	0.02958	0.29978	0.00447	*	< 0.0001	< 0.0001	0.132133	< 0.0001	< 0.0001	0.08648	0.99099	< 0.0001	0.0831692	0.0831692	0.08648	0.064872	0.0831692	< 0.0001	0.12162	0.0240267	0.127186	< 0.0001	0.339771	0.261739	0.339771	< 0.0001	0.99099	0.570022
	PVA	0.0077	0.11115	0.06145	-0.04178	0.62451	*	0.814036	0.99099	0.331522	0.99099	0.355219	0.99099	0.345345	0.99099	0.812891	0.841786	0.865395	0.99099	0.815013	0.621613	0.435137	0.388528	0.138153	0.621613	0.99099	0.259037	< 0.0001	0.391383	< 0.0001
	CVA	0.18416	0.21942	0.30061	0.15256	0.37236	-0.03261	*	0.792787	0.0990917	0.409611	0.05406	0.99099	0.0220244	0.433565	0.981079	0.254823	0.627623	0.99099	< 0.0001	0.501328	0.039644	< 0.0001	< 0.0001	< 0.0001	0.198203	< 0.0001	< 0.0001	0.0220244	< 0.0001
	EXT	0.08887	0.18978	0.22172	-0.14573	0.62505	0	-0.16405	*	0.399397	0.99099	0.24324	0.99099	0.646397	0.99099	0.99099	0.646397	0.99099	0.99099	0.472983	0.99099	0.99099	0.24324	0.18921	0.399397	0.99099	0.18921	< 0.0001	0.24324	< 0.0001
	CAT	0.13926	0.18648	0.34578	0.12385	0.52472	0.28722	0.05581	0.12434	*	0.0400444	0.0901	0.99099	0.131036	0.166323	0.837306	0.2042	0.15015	0.900905	< 0.0001	0.900905	0.259012	< 0.0001	< 0.0001	< 0.0001	0.2042	< 0.0001	< 0.0001	< 0.0001	< 0.0001
	CANT	-0.226	-0.06693	-0.25494	-0.28649	0.29856	0	0.10744	-0.2	0.23703	*	0.513532	0.99099	0.99099	0.99099	0.99099	0.99099	0.99099	0.99099	0.99099	0.99099	0.99099	0.99099	0.342332	0.99099	0.99099	0.656165	0.342332	0.342332	0.342332
	CLM	-0.13147	0.01921	-0.11533	-0.02498	0.56587	0.25	0.16952	0.57143	0.35692	0.25	*	0.99099	0.27028	0.222975	0.529728	0.424121	0.222975	0.474904	0.881753	0.222975	0.324324	0.424121	0.08109	0.424121	0.963434	0.21624	0.222975	0.222975	< 0.0001
	RIO	-0.38889	-0.86869	-0.2862	-0.88034	-1.04444	0	-0.00471	-0.2	0.23077	-1	1	*	0.99099	0.99099	0.99099	0.99099	0.99099	0.99099	0.99099	0.99099	0.99099	0.99099	0.99099	0.99099	0.99099	0.99099	0.99099	0.99099	0.99099
	MAD	-0.11328	0.05053	0.07956	-0.03827	0.52354	0.4	0.2495	0.25	0.16751	-0.10526	0.4	0	*	0.619824	0.72973	0.72973	0.576569	0.72973	0.461248	0.72973	0.72973	0.576569	0.0961067	0.55256	0.72973	< 0.0001	0.576569	0.461248	< 0.0001
	MUR	0.07458	0.30042	0.07457	-0.06869	0.6557	0	0.25216	-0.28571	0.45173	-0.28571	0.25	-0.5	0.11765	*	0.405405	0.99099	0.752893	0.752893	0.270263	0.405409	0.315317	0.250971	0.13515	0.13515	0.752893	0.0901	< 0.0001	0.2027	< 0.0001
	ARA	-0.01786	0.08586	0.17175	-0.04441	0.56171	0	-0.14105	-0.3125	-0.17043	-0.10526	0.4	0	0.1	0.11765	*	0.714716	0.830328	0.99099	0.714716	0.830328	0.830328	0.27748	0.0420467	0.378373	0.941091	0.06307	< 0.0001	0.714716	< 0.0001
	ITA	-0.30316	-0.00278	-0.34893	-0.13607	0.54102	0.25	0.2342	0.33333	0.35476	-0.33333	0.25	0.33333	-0.07143	-0.16667	0.25	*	0.585585	0.99099	0.681413	0.568861	0.568861	0.585585	0.175695	0.585585	0.917421	0.234228	0.568861	0.195217	0.11713
	FRA	0.17594	0.25603	0.3682	0.05914	0.66874	0.11111	0.21233	-0.125	0.20787	0	0.45455	-0.5	0.11765	0.07692	-0.07143	0.22222	*	0.99099	0.12972	0.99099	0.854052	0.189195	0.12972	0.189195	0.854052	< 0.0001	< 0.0001	0.189195	< 0.0001
	CVMg	-0.21532	0.01917	-0.02374	-0.10924	0.60239	-0.33333	-0.1951	-0.25	-0.1433	-0.25	0.25	0	0	-0.14286	-0.5	0	-0.14286	*	0.979978	0.99099	0.916671	0.396393	0.0660733	0.396393	0.99099	0.0743325	< 0.0001	0.138732	< 0.0001
	NL	0.01141	0.04466	0.06199	0.06701	0.16205	-0.09317	0.11865	0.08151	0.13919	-0.13558	-0.11207	-0.46782	0.09152	0.19554	-0.01172	-0.10229	0.27839	-0.17386	*	0.320322	0.0300333	< 0.0001	< 0.0001	< 0.0001	0.82883	0.0386143	< 0.0001	0.320322	< 0.0001
	GTO	-0.04583	-0.06836	0.24243	-0.07958	0.57242	0.4	0.03161	0.2	-0.16411	0.2	0.76923	0.33333	-0.07143	0.22222	-0.07143	0.5	-0.16667	0	0.02611	*	0.89189	0.613903	0.10812	0.613903	0.89189	0.08109	0.389196	0.344587	0.08109
	COR	0.09346	0.06665	0.22171	0.00127	0.21166	0.09618	0.14025	-0.16475	0.03555	-0.16475	0.14721	-0.66667	-0.08711	0.1026	-0.13455	0.03356	-0.11755	-0.12334	0.14745	-0.27434	*	< 0.0001	< 0.0001	0.0720667	0.483909	0.028832	< 0.0001	0.4955	< 0.0001
	SEPH-IBP	0.09098	-0.00385	0.14221	0.09037	0.0328	0.16022	0.28457	0.24566	0.22124	-0.01338	0.0173	-0.78163	0.02683	0.28028	0.16085	-0.03856	0.2588	0.0844	0.10934	-0.04598	0.12774	*	< 0.0001	0.157658	0.66667	0.163968	0.0420467	0.66667	< 0.0001
	JEWS-LEVITE	0.69052	0.69452	0.71477	0.60873	0.81506	0.67	0.8114	0.72686	0.80088	0.66687	0.65498	0.50303	0.63613	0.66518	0.71772	0.60496	0.64747	0.66625	0.75795	0.59937	0.66335	0.6289	*	< 0.0001	< 0.0001	< 0.0001	< 0.0001	< 0.0001	< 0.0001
	JEWS-ASH	0.08932	-0.00972	0.14212	0.06998	0.01057	0.09334	0.20926	0.15463	0.17392	-0.05206	0.01553	-0.85993	0.05465	0.24612	0.09806	-0.00856	0.17596	0.03611	0.07604	-0.0609	0.08444	0.01084	0.65928	*	0.91892	0.765767	< 0.0001	0.91892	< 0.0001
	MAGH	-0.05162	-0.074	0.00981	-0.01388	0.10034	-0.35621	0.09436	-0.16406	0.08479	-0.29644	-0.27036	-1.16667	-0.10368	-0.09155	-0.16197	-0.31001	-0.1596	-0.35621	-0.06933	-0.31001	-0.0144	-0.02052	0.51393	-0.05055	*	0.553414	0.240233	0.99099	0.0600667
	NEA	0.18563	-0.00484	0.23649	0.02002	0.00695	0.4573	0.31531	0.54771	0.45977	0.21655	0.35013	-0.93684	0.45824	0.59663	0.45824	0.39118	0.62165	0.4573	0.08774	0.45908	0.23268	0.02334	0.81308	2e-05	0.00482	*	< 0.0001	0.99099	0.2027
	NAFR	0.17343	0.14598	0.28004	0.17899	0.3211	0.47395	0.4501	0.51772	0.3973	0.26331	0.23802	-0.07506	0.03244	0.46698	0.4004	0.10104	0.47117	0.32879	0.26335	0.11384	0.26556	0.05524	0.66449	0.11694	0.15764	0.30792	*	0.240233	< 0.0001
	YEM	0.08217	-0.14464	0.14446	-0.15251	-0.21186	0.64706	0.2584	0.57143	0.43243	0.25	1	0	0.5	0.45455	0.5	0.76923	0.45455	0.64706	0.02148	0.76923	-0.02066	-0.11569	0.66485	-0.14774	-0.21118	-0.17098	0.22808	*	0.99099
	JEWS-COHEN	0.47836	0.12456	0.53647	0.10943	-0.00887	0.71046	0.50822	0.73845	0.66057	0.5203	0.63238	-1.01814	0.68052	0.79694	0.68287	0.67044	0.79486	0.70896	0.28311	0.6644	0.4698	0.10158	0.91598	0.04169	0.32435	0.04001	0.50893	-0.20649	*
