# Supplementary material for: Circum-Mediterranean influence in the Y-chromosome lineages associated with prostate cancer in Mexican men: A Converso heritage founder effect?
Source: PLoS One. 2024 Aug 16;19(8):e0308092. doi: 10.1371/journal.pone.0308092 (PMC11329122; doi:10.1371/journal.pone.0308092)
Supplement: S18 Table — All p-values were adjusted with the method of false discovery rates, those data presented in bold depicted significant values. AND, Andalusia; ARA, Aragon; CAT, Cataluña; CHU, Chuetas; CVA, Comunitat Valenciana; CVMg, Central Valley of Mexico from Gomez et al.; CVMs, Central Valley of Mexico from Santana et al.; CYL, Castilla y Leon; EXT, Extremadura; GAL, Galicia; JEWS-ASH, Ashkenazi Jews; JEWS-COHEN, Cohen Jews; JEWS-IBP, Jews from the Iberian Peninsula; JEWS-ISR, Jews from Israel; MAD, Madrid; MAJ, Majorca; NL, Nuevo Leon; SEPH-PRT; Sephardim Jews from Portugal; T&C, Turkish and Cypriots. (XLSX) [file pone.0308092.s032.xlsx]

## Sheet: SI-Table 18
Table S18. RST values estimated from 14 Y-STRs in those haplotypes belonging to haplogroup R1a.
		Cases	Controls	CVMg	NL	CVMs	CYL	MAJ	CHU	T&C	CVA	AND	EXT	CAT	MAD	GAL	ARA	SEPH-PRT	JEWS-COHEN	JEWS-ISR	JEWS-IBP	JEWS-ASH
	Cases	*	0.5045	0.102971	0.0600667	0.675683	0.382875	0.99099	0.04505	0.0600667	0.4004	0.638818	0.99099	< 0.0001	0.99099	0.99099	0.99099	0.99099	0.99099	< 0.0001	0.99099	< 0.0001
	Controls	0.14014	*	0.23424	0.129744	0.99099	0.185323	0.99099	0.222975	0.185323	0.99099	0.243251	0.99099	0.129744	0.99099	0.99099	0.99099	0.99099	0.99099	0.048654	0.99099	< 0.0001
	CVMg	0.4336	0.59412	*	< 0.0001	0.129744	< 0.0001	0.99099	0.23424	0.179223	0.1431	0.233518	0.99099	0.0884618	0.99099	0.99099	0.99099	0.99099	0.99099	0.048654	0.99099	< 0.0001
	NL	0.18602	0.28137	0.59277	*	0.1431	0.16215	0.99099	0.048654	0.211516	0.199015	0.121635	0.99099	< 0.0001	0.99099	0.99099	0.99099	0.99099	0.99099	< 0.0001	0.99099	< 0.0001
	CVMs	0.0816	0	0.60102	0.24342	*	0.781843	0.99099	0.99099	0.99099	0.99099	0.99099	0.99099	0.13515	0.99099	0.99099	0.99099	0.99099	0.99099	0.13515	0.99099	0.13515
	CYL	0.09845	0.30184	0.48999	0.09318	0.09131	*	0.99099	0.231686	0.4054	0.641888	0.99099	0.99099	< 0.0001	0.99099	0.99099	0.99099	0.99099	0.99099	< 0.0001	0.99099	< 0.0001
	MAJ	0.17073	0.125	0.92857	0.25063	-1	0.05833	*	0.779642	0.99099	0.99099	0.99099	0.99099	0.354712	0.99099	0.99099	0.99099	0.99099	0.99099	0.442268	0.99099	0.442268
	CHU	0.47287	0.54348	0.97059	0.30477	-0.04348	0.16365	1	*	0.972977	0.530706	0.389196	0.99099	0.10812	0.99099	0.99099	0.99099	0.99099	0.99099	0.064872	0.99099	< 0.0001
	T&C	0.35004	0.34	0.81081	0.15512	-0.14286	0.15454	0.07692	0.14286	*	0.99099	0.972977	0.99099	< 0.0001	0.99099	0.99099	0.99099	0.99099	0.99099	0.064872	0.99099	< 0.0001
	CVA	0.21022	0.06061	0.62415	0.3039	-0.13793	0.06403	-0.61905	0.13559	0.05063	*	0.972977	0.99099	0.10812	0.99099	0.99099	0.99099	0.99099	0.99099	0.10812	0.99099	0.10812
	AND	0.04762	0.15217	0.69697	0.15373	-0.2	0.0137	-0.05882	0.18182	0.16667	0.05435	*	0.99099	0.076585	0.99099	0.99099	0.99099	0.99099	0.99099	0.122536	0.99099	< 0.0001
	EXT	-0.25926	-0.4	0.92	0.27805	-0.45455	0.07377	1	1	0.625	-0.25926	-0.125	*	0.459476	0.99099	0.99099	0.99099	0.99099	0.99099	0.382883	0.99099	0.350054
	CAT	0.32379	0.63112	0.87456	0.37615	0.46018	0.25938	0.77778	0.78425	0.66231	0.52233	0.51308	0.74468	*	0.99099	0.99099	0.99099	0.99099	0.99099	< 0.0001	0.99099	< 0.0001
	MAD	-0.25926	-0.27273	0.95	0.21067	-0.6	0.11719	1	1	0.55556	-0.36	-0.2	1	0.625	*	0.99099	0.99099	0.99099	0.99099	0.459476	0.99099	0.350054
	GAL	-0.61905	-0.55556	0.93548	-0.184	-1.28571	-0.31395	1	1	0	-1	-0.8	1	0.52	1	*	0.99099	0.99099	0.99099	0.37839	0.99099	0.37839
	ARA	-0.0303	-1	0.94118	0.26914	-0.6	0.05833	1	1	0.47826	-0.61905	-0.05882	1	0.77778	1	1	*	0.99099	0.99099	0.37839	0.99099	0.37839
	SEPH-PRT	0.02857	-0.16667	0.92857	0.26914	-0.6	0.14394	1	1	0.42857	-0.25926	0.33333	1	0.77778	1	1	1	*	0.99099	0.37839	0.99099	0.37839
	JEWS-COHEN	-0.0303	0	0.89474	0.34222	-0.14286	0.28481	1	1	0.53846	-0.09677	0.5	1	0.80328	1	1	1	1	*	0.99099	0.99099	0.99099
	JEWS-ISR	0.51818	0.6987	0.85612	0.47744	0.65926	0.44114	0.88235	0.895	0.69633	0.67546	0.74276	0.90588	0.80769	0.91304	0.82979	0.85714	0.80952	0.11111	*	0.99099	0.99099
	JEWS-IBP	-0.36	-0.55556	0.93548	-0.05714	-2.2	-0.06604	1	1	0	-0.47826	-0.5	1	0.63636	1	1	1	1	1	0.82979	*	0.37839
	JEWS-ASH	0.65384	0.79683	0.89166	0.56957	0.77848	0.56387	0.92	0.92245	0.78251	0.77836	0.82693	0.93784	0.85763	0.9414	0.885	0.90515	0.87042	0.23333	-0.00755	0.8878	*
