# Supplementary material for: Circum-Mediterranean influence in the Y-chromosome lineages associated with prostate cancer in Mexican men: A Converso heritage founder effect?
Source: PLoS One. 2024 Aug 16;19(8):e0308092. doi: 10.1371/journal.pone.0308092 (PMC11329122; doi:10.1371/journal.pone.0308092)
Supplement: S19 Table — All p-values were adjusted with the method of false discovery rates, those data presented in bold depicted significant values. AND, Andalusia; ARA, Aragon; CAT, Cataluña; CHU, Chuetas; CVA, Comunitat Valenciana; CVMg, Central Valley of Mexico from Gomez et al.; CVMs, Central Valley of Mexico from Santana et al.; CYL, Castilla y Leon; EXT, Extremadura; GAL, Galicia; JEWS-ASH, Ashkenazi Jews; JEWS-COHEN, Cohen Jews; JEWS-IBP, Jews from the Iberian Peninsula; JEWS-ISR, Jews from Israel; MAD, Madrid; MAJ, Majorca; NL, Nuevo Leon; SEPH-IBP; Sephardim Jews from the Iberian Peninsula; SEPH-PTG; Sephardim Jews from Portugal; T&C, Turkish and Cypriots. (XLSX) [file pone.0308092.s033.xlsx]

## Sheet: SI-Table 19
Table S19. RST values estimated from 6 Y-STRs in those haplotypes belonging to haplogroup R1a.
		Cases	Controls	CVMg	NL	CVMs	CYL	MAJ	CHU	T&C	CVA	AND	EXT	CAT	MAD	GAL	ARA	SEPH-PRT	JEWS-COHEN	JEWS-ISR	JEWS-IBP	JEWS-ASH	SEPH-IBP
	Cases	*	0.505664	0.52365	0.120133	0.763112	0.372786	0.99099	0.312947	0.372786	0.41442	0.372786	0.99099	0.27025	0.99099	0.99099	0.99099	0.99099	0.99099	0.372786	0.99099	0.312947	0.36756
	Controls	0.25898	*	0.334629	0.312947	0.99099	0.32433	0.99099	0.312947	0.737109	0.99099	0.36756	0.99099	0.067575	0.99099	0.99099	0.99099	0.99099	0.99099	0.196582	0.99099	< 0.0001	0.352539
	CVMg	0.1509	0.22078	*	< 0.0001	0.312947	0.067575	0.99099	0.312947	0.343991	0.312947	0.196582	0.99099	< 0.0001	0.99099	0.99099	0.99099	0.99099	0.99099	0.067575	0.99099	< 0.0001	< 0.0001
	NL	0.28801	0.2825	0.52647	*	0.0849514	0.148665	0.99099	< 0.0001	0.34683	0.0849514	0.3243	0.99099	0.0849514	0.99099	0.99099	0.99099	0.99099	0.99099	< 0.0001	0.99099	< 0.0001	0.382234
	CVMs	0.09595	-0.18182	0.40517	0.37852	*	0.679549	0.99099	0.99099	0.99099	0.99099	0.99099	0.99099	0.489681	0.99099	0.99099	0.99099	0.99099	0.99099	0.29733	0.99099	0.19822	0.70269
	CYL	0.14158	0.24885	0.46393	0.14261	0.1173	*	0.99099	0.594594	0.903778	0.99099	0.99099	0.99099	0.743243	0.99099	0.99099	0.99099	0.99099	0.99099	0.489681	0.99099	< 0.0001	0.365894
	MAJ	-0.51515	-1	0.8	-0.11429	-1.8	-0.54545	*	0.594594	0.99099	0.99099	0.99099	0.99099	0.495513	0.99099	0.99099	0.99099	0.99099	0.99099	0.743243	0.99099	0.43604	0.99099
	CHU	0.54198	0.25	0.94737	0.39958	-0.10526	0.12384	1	*	0.99099	0.99099	0.99099	0.99099	< 0.0001	0.99099	0.99099	0.99099	0.99099	0.99099	0.04505	0.99099	< 0.0001	0.04505
	T&C	0.40033	0.09589	0.82353	0.21727	-0.1194	0.08201	-0.33333	0	*	0.99099	0.99099	0.99099	< 0.0001	0.99099	0.99099	0.99099	0.99099	0.99099	0.0819091	0.99099	< 0.0001	0.138615
	CVA	0.33457	-0.04762	0.62774	0.41293	-0.14286	0.04959	-1	0.03226	0.06557	*	0.99099	0.99099	0.240233	0.99099	0.99099	0.99099	0.99099	0.99099	0.138615	0.99099	0.04505	0.225214
	AND	0.17534	0.06024	0.66667	0.20205	-0.27941	-0.03971	-1.66667	0	-0.28571	-0.03759	*	0.99099	< 0.0001	0.99099	0.99099	0.99099	0.99099	0.99099	0.04505	0.99099	< 0.0001	0.675687
	EXT	-0.85185	-1	0.71429	-0.35652	-1.33333	-0.78947	1	1	0.33333	-0.66667	-0.33333	*	0.99099	0.99099	0.99099	0.99099	0.99099	0.99099	0.99099	0.99099	0.99099	0.99099
	CAT	0.22721	0.55491	0.73917	0.37153	0.35275	0.04124	0.46667	0.74074	0.65953	0.48148	0.47907	0	*	0.99099	0.99099	0.99099	0.99099	0.99099	0.765765	0.99099	< 0.0001	< 0.0001
	MAD	-0.85185	-1	0.71429	-0.35652	-1.33333	-0.78947	1	1	0.33333	-0.66667	-0.33333	0	0	*	0.99099	0.99099	0.99099	0.99099	0.99099	0.99099	0.99099	0.99099
	GAL	-0.51515	-1	0.8	-0.11429	-1.8	-0.54545	0	1	-0.33333	-1	-1.66667	1	0.46667	1	*	0.99099	0.99099	0.99099	0.99099	0.99099	0.765765	0.99099
	ARA	0.20635	-1	0.89474	0.15676	-1.8	-0.36	1	0	-1	-1.5	-1	1	0.63636	1	1	*	0.99099	0.99099	0.63063	0.99099	0.63063	0.99099
	SEPH-PRT	-0.85185	-1	0.71429	-0.35652	-1.33333	-0.78947	1	1	0.33333	-0.66667	-0.33333	0	0	0	1	1	*	0.99099	0.99099	0.99099	0.99099	0.99099
	JEWS-COHEN	-1.38095	-0.5	0.5	0.13333	-0.75	0	1	1	0.69231	-0.11111	0.27273	1	0.46667	1	1	1	1	*	0.99099	0.99099	0.99099	0.99099
	JEWS-ISR	0.10404	0.56392	0.82166	0.2505	0.46379	0.10163	0.75	0.91322	0.74922	0.66136	0.53584	-1	0.44444	-1	0.75	0.88235	-1	0.66667	*	0.99099	0.99099	0.99099
	JEWS-IBP	-0.11111	-0.71429	0.84615	0.23902	-2.5	0.02857	1	1	0.33333	-0.25	-0.33333	1	0.63636	1	1	1	1	1	0.86667	*	0.63063	0.99099
	JEWS-ASH	0.18022	0.60367	0.71832	0.22637	0.56008	0.19472	0.52	0.80925	0.67301	0.70914	0.52371	-0.8	0.49742	-0.8	0.52	0.76	-0.8	0.34545	-0.05253	0.72308	*	0.99099
	SEPH-IBP	0.12782	0.29357	0.47495	0.08913	0.26891	0.10527	-0.34694	0.41463	0.20116	0.44756	0.10146	-0.88571	0.40096	-0.88571	-0.34694	0.14286	-0.88571	-0.04762	0.03546	0.14286	0.00159	*
